# Supplementary material for: Selection for amoxicillin-, doxycycline-, and enrofloxacin-resistant Escherichia coli at concentrations lower than the ECOFF in broiler-derived cecal fermentations
Source: Microbiol Spectr. 2024 Sep 13;12(10):e00970-24. doi: 10.1128/spectrum.00970-24 (PMC11448166; doi:10.1128/spectrum.00970-24)
Supplement: Table S1 — Characteristics of the E. coli strains sequenced from the cecal fermentation experiments. [file spectrum.00970-24-s0002.xlsx]

## Sheet: Blad1
Table S1: Characteristics of the E. coli strains which are sequenced from the different fermenations.
In the table the name of the strain is given, the experiments plus repetions and which fermentation the E. coli is isolated from. Also sequence type and resistant pattern is given.
name	species	Fermentation	Experiment	Resistence	Repetitions	Seqeunce type
WGS-ecoli-sample-1	ecoli	Baseline	1	-	rep 1	752
WGS-ecoli-sample-2	ecoli	Baseline	1	-	rep 2	752
WGS-ecoli-sample-3	ecoli	Baseline	1	-	rep 3	349
WGS-ecoli-sample-4	ecoli	enrofloxacin 6h	1	-	rep 1	752
WGS-ecoli-sample-5	ecoli	enrofloxacin 6h	1	-	rep 2	752
WGS-ecoli-sample-6	ecoli	enrofloxacin 6h	1	-	rep 3	752
WGS-ecoli-sample-7	ecoli	amoxicillin 30h	1	amoxicillin	rep 1	10
WGS-ecoli-sample-8	ecoli	amoxicillin 30h	1	amoxicillin	rep 2	10
WGS-ecoli-sample-9	ecoli	amoxicillin 30h	1	amoxicillin	rep 3	10
WGS-ecoli-sample-13	ecoli	enrofloxacin 6h	1	enrofloxacin	rep 1	10
WGS-ecoli-sample-14	ecoli	enrofloxacin 6h	1	enrofloxacin	rep 2	10
WGS-ecoli-sample-15	ecoli	enrofloxacin 6h	1	enrofloxacin	rep 3	10
WGS-ecoli-sample-16	ecoli	enrofloxacin 6h	1	enrofloxacin	rep 1	10
WGS-ecoli-sample-17	ecoli	enrofloxacin 6h	1	enrofloxacin	rep 2	10
WGS-ecoli-sample-18	ecoli	enrofloxacin 6h	1	enrofloxacin	rep 3	10
WGS-ecoli-sample-19	ecoli	enrofloxacin 6h	1	doxycycline	rep 1	648
WGS-ecoli-sample-20	ecoli	enrofloxacin 6h	1	doxycycline	rep 2	648
WGS-ecoli-sample-21	ecoli	enrofloxacin 6h	1	doxycycline	rep 3	10
WGS-ecoli-sample-22	ecoli	enrofloxacin 6h	1	amoxicillin + enrofloxacin	rep 1	10
WGS-ecoli-sample-23	ecoli	enrofloxacin 6h	1	amoxicillin + enrofloxacin	rep 2	10
WGS-ecoli-sample-24	ecoli	enrofloxacin 6h	1	amoxicillin + enrofloxacin	rep 3	10
WGS-ecoli-sample-25	ecoli	amoxicillin 6h	1	amoxicillin	rep 1	10
WGS-ecoli-sample-26	ecoli	amoxicillin 6h	1	amoxicillin	rep 2	10
WGS-ecoli-sample-27	ecoli	amoxicillin 6h	1	amoxicillin	rep 3	10
WGS-ecoli-sample-28	ecoli	amoxicillin 6h	1	doxycycline	rep 1	10
WGS-ecoli-sample-29	ecoli	amoxicillin 6h	1	doxycycline	rep 2	5334
WGS-ecoli-sample-30	ecoli	amoxicillin 6h	1	doxycycline	rep 3	5334
WGS-ecoli-sample-31	ecoli	amoxicillin 30h	1	amoxicillin + doxycycline	rep 1	5334
WGS-ecoli-sample-32	ecoli	amoxicillin 30h	1	amoxicillin + doxycycline	rep 2	5334
WGS-ecoli-sample-33	ecoli	amoxicillin 30h	1	amoxicillin + doxycycline	rep 3	5334
WGS-ecoli-sample-34	ecoli	doxycycline 6h	1	doxycycline	rep 1	648
WGS-ecoli-sample-35	ecoli	doxycycline 6h	1	doxycycline	rep 2	648
WGS-ecoli-sample-36	ecoli	doxycycline 6h	1	doxycycline	rep 3	648
WGS-ecoli-sample-37	ecoli	doxycycline 6h	1	amoxicillin + doxycycline	rep 1	5334
WGS-ecoli-sample-38	ecoli	doxycycline 6h	1	amoxicillin + doxycycline	rep 2	5334
WGS-ecoli-sample-39	ecoli	doxycycline 6h	1	amoxicillin + doxycycline	rep 3	10
WGS-ecoli-sample-40	ecoli	doxycycline 30h	1	doxycycline	rep 1	648
WGS-ecoli-sample-41	ecoli	doxycycline 30h	1	doxycycline	rep 2	648
WGS-ecoli-sample-42	ecoli	doxycycline 30h	1	doxycycline	rep 3	648
WGS-ecoli-sample-43	ecoli	doxycycline 30h	1	amoxicillin + doxycycline	rep 1	5334
WGS-ecoli-sample-44	ecoli	doxycycline 30h	1	amoxicillin + doxycycline	rep 2	10
WGS-ecoli-sample-45	ecoli	doxycycline 30h	1	amoxicillin + doxycycline	rep 3	10
WGS-ecoli-sample-46	ecoli	Baseline	2	-	rep 1	349
WGS-ecoli-sample-47	ecoli	Baseline	2	-	rep 2	8070
WGS-ecoli-sample-48	ecoli	Baseline	2	-	rep 3	8070
WGS-ecoli-sample-49	ecoli	amoxicillin 6h	2	amoxicillin	rep 1	58
WGS-ecoli-sample-50	ecoli	amoxicillin 6h	2	amoxicillin	rep 2	10
WGS-ecoli-sample-51	ecoli	amoxicillin 6h	2	amoxicillin	rep 3	58
WGS-ecoli-sample-56	ecoli	enrofloxacin 30h	2	amoxicillin	rep 2	58
WGS-ecoli-sample-57	ecoli	enrofloxacin 30h	2	amoxicillin	rep 3	58
WGS-ecoli-sample-58	ecoli	doxycycline 30h	2	doxycycline	rep 1	117
WGS-ecoli-sample-59	ecoli	doxycycline 30h	2	doxycycline	rep 2	117
WGS-ecoli-sample-60	ecoli	doxycycline 30h	2	doxycycline	rep 3	-
WGS-ecoli-sample-61	ecoli	enrofloxacin 30h	2	enrofloxacin	rep 1	1485
WGS-ecoli-sample-62	ecoli	enrofloxacin 30h	2	enrofloxacin	rep 2	10
WGS-ecoli-sample-63	ecoli	enrofloxacin 30h	2	enrofloxacin	rep 3	10
WGS-ecoli-sample-64	ecoli	Baseline	3	-	rep 1	4642
WGS-ecoli-sample-65	ecoli	Baseline	3	-	rep 2	752
WGS-ecoli-sample-66	ecoli	Baseline	3	-	rep 3	4642
WGS-ecoli-sample-67	ecoli	enrofloxacin 30H	3	enrofloxacin	rep 1	10
WGS-ecoli-sample-68	ecoli	enrofloxacin 30H	3	enrofloxacin	rep 2	10
WGS-ecoli-sample-69	ecoli	enrofloxacin 30H	3	enrofloxacin	rep 3	10
WGS-ecoli-sample-70	ecoli	doxycycline 6h	3	doxycycline	rep 1	2307
WGS-ecoli-sample-71	ecoli	doxycycline 6h	3	doxycycline	rep 2	2307
WGS-ecoli-sample-72	ecoli	doxycycline 6h	3	doxycycline	rep 3	170
WGS-ecoli-sample-73	ecoli	amoxicillin 6h	3	amoxicillin	rep 1	10
WGS-ecoli-sample-74	ecoli	amoxicillin 6h	3	amoxicillin	rep 2	10
WGS-ecoli-sample-75	ecoli	amoxicillin 6h	3	amoxicillin	rep 3	2307
WGS-ecoli-sample-76	ecoli	enrofloxacin 6h	3	amoxicillin + doxycycline + enrofloxacin	rep 1	10
WGS-ecoli-sample-77	ecoli	enrofloxacin 6h	3	amoxicillin + doxycycline	rep 2	58
WGS-ecoli-sample-78	ecoli	enrofloxacin 6h	3	amoxicillin + doxycycline + enrofloxacin	rep 3	10
WGS-ecoli-sample-79	ecoli	amoxicillin 30H	3	amoxicillin + doxycycline	rep 1	58
WGS-ecoli-sample-80	ecoli	amoxicillin 30H	3	amoxicillin + doxycycline	rep 2	58
WGS-ecoli-sample-81	ecoli	amoxicillin 30H	3	amoxicillin + doxycycline	rep 3	58
WGS-ecoli-sample-82	ecoli	amoxicillin 30h	3	doxycycline + enrofloxacin	rep 1	297
WGS-ecoli-sample-83	ecoli	amoxicillin 30h	3	doxycycline + enrofloxacin	rep 2	297
WGS-ecoli-sample-84	ecoli	amoxicillin 30h	3	doxycycline + enrofloxacin	rep 3	297
WGS-ecoli-sample-85	ecoli	doxycycline 30h	3	doxycycline + enrofloxacin	rep 1	10
WGS-ecoli-sample-86	ecoli	doxycycline 30h	3	doxycycline + enrofloxacin	rep 2	10
WGS-ecoli-sample-87	ecoli	doxycycline 30h	3	doxycycline	rep 3	2307
WGS-ecoli-sample-88	ecoli	Baseline	4	-	rep 1	40
WGS-ecoli-sample-89	ecoli	Baseline	4	-	rep 2	752
WGS-ecoli-sample-90	ecoli	Baseline	4	-	rep 3	40
WGS-ecoli-sample-91	ecoli	amoxicillin 6h	4	amoxicillin	rep 1	752
WGS-ecoli-sample-92	ecoli	amoxicillin 6h	4	amoxicillin	rep 2	10
WGS-ecoli-sample-93	ecoli	amoxicillin 6h	4	amoxicillin	rep 3	10
WGS-ecoli-sample-94	ecoli	enrofloxacin 6h	4	enrofloxacin	rep 1	10
WGS-ecoli-sample-95	ecoli	enrofloxacin 6h	4	enrofloxacin	rep 2	752
WGS-ecoli-sample-96	ecoli	enrofloxacin 6h	4	enrofloxacin	rep 3	752
WGS-ecoli-sample-97	ecoli	enrofloxacin 30h	4	amoxicillin + enrofloxacin	rep 1	752
WGS-ecoli-sample-98	ecoli	enrofloxacin 30h	4	amoxicillin	rep 2	40
WGS-ecoli-sample-99	ecoli	enrofloxacin 30h	4	amoxicillin + enrofloxacin	rep 3	752
WGS-ecoli-sample-100	ecoli	doxycycline 30h	4	amoxicillin + doxycycline	rep 1	10
WGS-ecoli-sample-101	ecoli	doxycycline 30h	4	amoxicillin + doxycycline	rep 2	10
WGS-ecoli-sample-102	ecoli	doxycycline 30h	4	amoxicillin + doxycycline	rep 1	10
WGS-ecoli-sample-103	ecoli	amoxicillin 30h	4	amoxicillin + enrofloxacin	rep 1	-
WGS-ecoli-sample-104	ecoli	enrofloxacin 30h	4	doxycycline + enrofloxacin	rep 1	2368
WGS-ecoli-sample-105	ecoli	Baseline	5	-	rep 1	101
WGS-ecoli-sample-106	ecoli	Baseline	5	-	rep 2	602
WGS-ecoli-sample-107	ecoli	Baseline	5	-	rep 3	101
WGS-ecoli-sample-108	ecoli	amoxicillin 6h	5	amoxicillin	rep 1	69
WGS-ecoli-sample-110	ecoli	amoxicillin 30h	5	amoxicillin + enrofloxacin	rep 1	720
WGS-ecoli-sample-111	ecoli	amoxicillin 30h	5	amoxicillin + enrofloxacin	rep 2	1485
WGS-ecoli-sample-112	ecoli	amoxicillin 30h	5	amoxicillin + enrofloxacin	rep 3	1485
WGS-ecoli-sample-109	ecoli	amoxicillin 30h	5	amoxicillin+doxycycline+enrofloxacin	rep 1	1485
WGS-ecoli-sample-113	ecoli	doxycycline 6h	5	doxycycline	rep 1	720
WGS-ecoli-sample-114	ecoli	doxycycline 6h	5	doxycycline	rep 2	297
WGS-ecoli-sample-115	ecoli	doxycycline 6h	5	doxycycline	rep 3	720
WGS-ecoli-sample-119	ecoli	doxycycline 30h	5	doxycycline	rep 1	720
WGS-ecoli-sample-120	ecoli	doxycycline 30h	5	doxycycline	rep 2	720
WGS-ecoli-sample-121	ecoli	doxycycline 30h	5	doxycycline	rep 3	720
WGS-ecoli-sample-122	ecoli	enrofloxacin 6h	5	enrofloxacin	rep 1	10
WGS-ecoli-sample-123	ecoli	enrofloxacin 6h	5	enrofloxacin	rep 2	10
WGS-ecoli-sample-124	ecoli	enrofloxacin 6h	5	enrofloxacin	rep 3	10
WGS-ecoli-sample-125	ecoli	enrofloxacin 30	5	enrofloxacin	rep 1	10
WGS-ecoli-sample-126	ecoli	enrofloxacin 30	5	enrofloxacin	rep 2	10
WGS-ecoli-sample-127	ecoli	enrofloxacin 30	5	enrofloxacin	rep 3	10
WGS-ecoli-sample-128	ecoli	Baseline	5	doxycycline + enrofloxacin	rep 1	10
WGS-ecoli-sample-129	ecoli	Baseline	5	doxycycline	rep 2	101
WGS-ecoli-sample-130	ecoli	Baseline	5	doxycycline	rep 3	720
WGS-ecoli-sample-131	ecoli	Baseline	5	doxycycline	rep 1	602
WGS-ecoli-sample-132	ecoli	Baseline	5	doxycycline	rep 2	101
WGS-ecoli-sample-133	ecoli	Baseline	5	enrofloxacin	rep 1	10
WGS-ecoli-sample-134	ecoli	Baseline	5	enrofloxacin	rep 2	10
WGS-ecoli-sample-135	ecoli	Baseline	5	enrofloxacin	rep 3	10
WGS-ecoli-sample-136	ecoli	amoxicillin 30h	5	doxycycline + enrofloxacin	rep 1	1485
WGS-ecoli-sample-137	ecoli	amoxicillin 30h	5	doxycycline + enrofloxacin	rep 2	1485
WGS-ecoli-sample-138	ecoli	amoxicillin 30h	5	doxycycline + enrofloxacin	rep 3	1485
WGS-ecoli-sample-139	ecoli	amoxicillin 30h	5	doxycycline	rep 1	720
WGS-ecoli-sample-140	ecoli	amoxicillin 30h	5	doxycycline	rep 2	720
WGS-ecoli-sample-141	ecoli	amoxicillin 30h	5	doxycycline	rep 3	720
WGS-ecoli-sample-142	ecoli	Baseline	6	-	rep 1	1286
WGS-ecoli-sample-143	ecoli	Baseline	6	-	rep 2	10
WGS-ecoli-sample-144	ecoli	Baseline	6	-	rep 3	155
WGS-ecoli-sample-145	ecoli	amoxicillin 6h	6	amoxicillin + doxycycline	rep 1	10
WGS-ecoli-sample-146	ecoli	amoxicillin 6h	6	amoxicillin + doxycycline	rep 2	4512
WGS-ecoli-sample-147	ecoli	amoxicillin 6h	6	amoxicillin + doxycycline	rep 3	10
WGS-ecoli-sample-148	ecoli	amoxicillin 30h	6	amoxicillin + doxycycline	rep 1	10
WGS-ecoli-sample-149	ecoli	amoxicillin 30h	6	amoxicillin + doxycycline	rep 2	10
WGS-ecoli-sample-150	ecoli	amoxicillin 30h	6	amoxicillin + doxycycline	rep 3	10
WGS-ecoli-sample-151	ecoli	doxycycline 6h	6	doxycycline	rep 1	602
WGS-ecoli-sample-152	ecoli	doxycycline 6h	6	doxycycline	rep 2	602
WGS-ecoli-sample-153	ecoli	doxycycline 6h	6	doxycycline	rep 3	602
WGS-ecoli-sample-154	ecoli	doxycycline 30h	6	doxycycline	rep 1	2223
WGS-ecoli-sample-155	ecoli	doxycycline 30h	6	doxycycline	rep 2	2223
WGS-ecoli-sample-157	ecoli	enrofloxacin 6h	6	amoxicillin + enrofloxacin	rep 1	93
WGS-ecoli-sample-158	ecoli	enrofloxacin 6h	6	amoxicillin + enrofloxacin	rep 2	93
WGS-ecoli-sample-159	ecoli	enrofloxacin 6h	6	amoxicillin + enrofloxacin	rep 3	93
WGS-ecoli-sample-160	ecoli	enrofloxacin 30h	6	amoxicillin + enrofloxacin	rep 1	93
WGS-ecoli-sample-161	ecoli	enrofloxacin 30h	6	amoxicillin + enrofloxacin	rep 2	93
WGS-ecoli-sample-162	ecoli	Baseline	6	doxycycline	rep 1	10
WGS-ecoli-sample-163	ecoli	Baseline	6	amoxicillin + doxycycline	rep 1	10
WGS-ecoli-sample-164	ecoli	Baseline	6	amoxicillin + doxycycline	rep 2	1286
WGS-ecoli-sample-165	ecoli	Baseline	6	amoxicillin + doxycycline	rep 3	1011
WGS-ecoli-sample-167	ecoli	Baseline	6	amoxicillin + enrofloxacin	rep 2	93
WGS-ecoli-sample-168	ecoli	Baseline	6	amoxicillin + enrofloxacin	rep 3	93
WGS-ecoli-sample-169	ecoli	Baseline	6	amoxicillin	rep 1	69
WGS-ecoli-sample-170	ecoli	Baseline	6	amoxicillin	rep 2	69
WGS-ecoli-sample-171	ecoli	Baseline	6	amoxicillin	rep 3	69
WGS-ecoli-sample-172	ecoli	doxycycline 6h	6	amoxicillin + doxycycline	rep 1	4512
WGS-ecoli-sample-173	ecoli	doxycycline 6h	6	amoxicillin + doxycycline	rep 2	1011
WGS-ecoli-sample-174	ecoli	doxycycline 6h	6	amoxicillin + doxycycline	rep 3	4512
WGS-ecoli-sample-175	ecoli	enrofloxacin 6h	6	amoxicillin + enrofloxacin	rep 1	93
WGS-ecoli-sample-177	ecoli	enrofloxacin 6h	6	amoxicillin + enrofloxacin	rep 3	93
